# Supplementary material for: Chitin-Derived Nitrogen-Doped Carbon Nanopaper with Subwavelength Nanoporous Structures for Solar Thermal Heating
Source: Nanomaterials (Basel). 2023 Apr 26;13(9):1480. doi: 10.3390/nano13091480 (PMC10179754; doi:10.3390/nano13091480)
Supplement: Supplementary file 1 [file nanomaterials-13-01480-s001.zip]

Archive with 1 entries (1 files):
- nanomaterials-2328692-supplementary.pdf
